# Supplementary material for: Optical Model and Optimization for Coherent-Incoherent Hybrid Organic Solar Cells with Nanostructures
Source: Nanomaterials (Basel). 2021 Nov 24;11(12):3187. doi: 10.3390/nano11123187 (PMC8704669; doi:10.3390/nano11123187)
Supplement: Supplementary file 1 [file nanomaterials-11-03187-s001.zip]

Archive with 1 entries (1 files):
- nanomaterials-1463130-supplementary.pdf
